# Supplementary material for: High-Frequency, Short-Session Exercise Decreases Anxiety and Depression in Individuals with Type 2 Diabetes Mellitus: A Systematic Review and Meta-Analysis of Randomized Controlled Trials
Source: Behav Sci (Basel). 2025 Dec 21;16(1):15. doi: 10.3390/bs16010015 (PMC12837154; doi:10.3390/bs16010015)
Supplement: Supplementary file 1 [file behavsci-16-00015-s001.zip]

Archive with 1 entries (1 files):
- behavsci-4001280-supplementary.pdf
